# Supplementary material for: The Effectiveness of a Low Glycemic Index/Load Diet on Cardiometabolic, Glucometabolic, and Anthropometric Indices in Children with Overweight or Obesity: A Systematic Review and Meta-Analysis
Source: Children (Basel). 2023 Aug 30;10(9):1481. doi: 10.3390/children10091481 (PMC10528374; doi:10.3390/children10091481)
Supplement: Supplementary file 1 [file children-10-01481-s001.zip]

Archive with 1 entries (1 files):
- children-2585403-supplementary.pdf
